# Supplementary material for: Site Preferences of Copper and Cobalt Monobenzo Porphyrins in a Trans‐Dibenzo Adsorption Structure on Cu(111)
Source: Chemphyschem. 2025 Oct 28;26(22):e202500524. doi: 10.1002/cphc.202500524 (PMC12640668; doi:10.1002/cphc.202500524)
Supplement: Supplementary file 1 — Supplementary Material [file CPHC-26-e202500524-s001.zip]

Archive with 2 entries (2 files):
- cphc70119-sup-0001-SuppData-S1.pdf
- cphc70119-sup-0002-SuppData-S2.pptx
